# Supplementary material for: Dietary fiber-based regulation of bile salt hydrolase activity in the gut microbiota and its relevance to human disease
Source: Gut Microbes. 2022 Jun 5;14(1):2083417. doi: 10.1080/19490976.2022.2083417 (PMC9176262; doi:10.1080/19490976.2022.2083417)
Supplement: Supplemental Material [file KGMI_A_2083417_SM0711.zip]

Archive with 7 entries (7 files):
- MOTIFS_SupplementalMethods_V3.docx
- SupplementalFigure1.pdf
- SupplementalFigure2.pdf
- SupplementalFigure3 (1).pdf
- SupplementalFigure4.pdf
- TableS1_V2.pdf
- TableS2.pdf
